# Supplementary material for: Unravelling Effects of Rosemary (Rosmarinus officinalis L.) Extract on Hepatic Fat Accumulation and Plasma Lipid Profile in Rats Fed a High-Fat Western-Style Diet
Source: Metabolites. 2023 Aug 27;13(9):974. doi: 10.3390/metabo13090974 (PMC10534343; doi:10.3390/metabo13090974)
Supplement: Supplementary file 1 [file metabolites-13-00974-s001.zip]

Archive with 1 entries (1 files):
- metabolites-2524718-supplementary.pdf
